# Supplementary material for: ROM1 is redundant to PRPH2 as a molecular building block of photoreceptor disc rims
Source: eLife. 2023 Nov 22;12:RP89444. doi: 10.7554/eLife.89444 (PMC10665016; doi:10.7554/eLife.89444)
Supplement: Figure 5—source data 2. [file elife-89444-fig5-data2.zip]

Archive with 1 entries (1 files):
- Figure 5 - source data 2.tif
